# Supplementary material for: Differential Metabolomics Reveals Pathogenesis of Pestalotiopsis kenyana Causing Leaf Spot Disease of Zanthoxylum schinifolium
Source: J Fungi (Basel). 2022 Nov 15;8(11):1208. doi: 10.3390/jof8111208 (PMC9698000; doi:10.3390/jof8111208)
Supplement: Supplementary file 1 [file jof-08-01208-s001.zip]

Archive with 2 entries (2 files):
- Table S1. Common and unique differential metabolites in nine groups..pdf
- Table S2. Enrichment analysis of the top 20 metabolic pathways in nine groups.pdf
